# Supplementary material for: Development of electrophysiological and morphological properties of human embryonic stem cell-derived GABAergic interneurons at different times after transplantation into the mouse hippocampus
Source: PLoS One. 2020 Aug 19;15(8):e0237426. doi: 10.1371/journal.pone.0237426 (PMC7444508; doi:10.1371/journal.pone.0237426)
Supplement: S1 Data — (XLS) [file pone.0237426.s001.xls]

## Sheet: Detailed
Detailed
Filament No. Sholl Intersections	Unit	Category	Radius	Time	ID				Radius	Filament No. Sholl Intersections
0		Filament	0	1	100000000				0	0
2		Filament	10	1	100000000				10	2
3		Filament	20	1	100000000				20	3
3		Filament	30	1	100000000				30	3
3		Filament	40	1	100000000				40	3
4		Filament	50	1	100000000				50	4
8		Filament	60	1	100000000				60	8
9		Filament	70	1	100000000				70	9
10		Filament	80	1	100000000				80	10
8		Filament	90	1	100000000				90	8
11		Filament	100	1	100000000				100	11
8		Filament	110	1	100000000				110	8
9		Filament	120	1	100000000				120	9
10		Filament	130	1	100000000				130	10
10		Filament	140	1	100000000				140	10
9		Filament	150	1	100000000				150	9
9		Filament	160	1	100000000				160	9
8		Filament	170	1	100000000				170	8
8		Filament	180	1	100000000				180	8
10		Filament	190	1	100000000				190	10
11		Filament	200	1	100000000				200	11
10		Filament	210	1	100000000				210	10
10		Filament	220	1	100000000				220	10
15		Filament	230	1	100000000				230	15
9		Filament	240	1	100000000				240	9
7		Filament	250	1	100000000				250	7
8		Filament	260	1	100000000				260	8
4		Filament	270	1	100000000				270	4
5		Filament	280	1	100000000				280	5
3		Filament	290	1	100000000				290	3
2		Filament	300	1	100000000				300	2
1		Filament	310	1	100000000				310	1
2		Filament	320	1	100000000				320	2
2		Filament	330	1	100000000				330	2
3		Filament	340	1	100000000				340	3
4		Filament	350	1	100000000				350	4
3		Filament	360	1	100000000				360	3
4		Filament	370	1	100000000				370	4
3		Filament	380	1	100000000				380	3
2		Filament	390	1	100000000				390	2
2		Filament	400	1	100000000				400	2
2		Filament	410	1	100000000				410	2
2		Filament	420	1	100000000				420	2
2		Filament	430	1	100000000				430	2
2		Filament	440	1	100000000				440	2
2		Filament	450	1	100000000				450	2
2		Filament	460	1	100000000				460	2
2		Filament	470	1	100000000				470	2
3		Filament	480	1	100000000				480	3
2		Filament	490	1	100000000				490	2
2		Filament	500	1	100000000				500	2
2		Filament	510	1	100000000				510	2
1		Filament	520	1	100000000				520	1
2		Filament	530	1	100000000				530	2
1		Filament	540	1	100000000				540	1
1		Filament	550	1	100000000				550	1
1		Filament	560	1	100000000				560	1
1		Filament	570	1	100000000				570	1
1		Filament	580	1	100000000				580	1
1		Filament	590	1	100000000				590	1
0		Filament	600	1	100000000				600	0
