# Supplementary material for: Development of electrophysiological and morphological properties of human embryonic stem cell-derived GABAergic interneurons at different times after transplantation into the mouse hippocampus
Source: PLoS One. 2020 Aug 19;15(8):e0237426. doi: 10.1371/journal.pone.0237426 (PMC7444508; doi:10.1371/journal.pone.0237426)
Supplement: S2 Data — (XLS) [file pone.0237426.s002.xls]

## Sheet: Detailed
Detailed
Filament No. Sholl Intersections	Unit	Category	Radius	Time	ID		Radius	Filament No. Sholl Intersections
0		Filament	0	1	100000000		0	0
5		Filament	10	1	100000000		10	5
9		Filament	20	1	100000000		20	9
13		Filament	30	1	100000000		30	13
12		Filament	40	1	100000000		40	12
11		Filament	50	1	100000000		50	11
9		Filament	60	1	100000000		60	9
7		Filament	70	1	100000000		70	7
6		Filament	80	1	100000000		80	6
4		Filament	90	1	100000000		90	4
3		Filament	100	1	100000000		100	3
4		Filament	110	1	100000000		110	4
3		Filament	120	1	100000000		120	3
3		Filament	130	1	100000000		130	3
3		Filament	140	1	100000000		140	3
4		Filament	150	1	100000000		150	4
4		Filament	160	1	100000000		160	4
3		Filament	170	1	100000000		170	3
3		Filament	180	1	100000000		180	3
4		Filament	190	1	100000000		190	4
3		Filament	200	1	100000000		200	3
3		Filament	210	1	100000000		210	3
3		Filament	220	1	100000000		220	3
3		Filament	230	1	100000000		230	3
1		Filament	240	1	100000000		240	1
0		Filament	250	1	100000000		250	0
