# Supplementary material for: Development of electrophysiological and morphological properties of human embryonic stem cell-derived GABAergic interneurons at different times after transplantation into the mouse hippocampus
Source: PLoS One. 2020 Aug 19;15(8):e0237426. doi: 10.1371/journal.pone.0237426 (PMC7444508; doi:10.1371/journal.pone.0237426)
Supplement: S3 Data — (XLS) [file pone.0237426.s003.xls]

## Sheet: Detailed
Detailed
Filament No. Sholl Intersections	Unit	Category	Radius	Time	ID		Radius	Filament No. Sholl Intersections
0		Filament	0	1	100000000		0	0
7		Filament	10	1	100000000		10	7
8		Filament	20	1	100000000		20	8
10		Filament	30	1	100000000		30	10
11		Filament	40	1	100000000		40	11
14		Filament	50	1	100000000		50	14
15		Filament	60	1	100000000		60	15
13		Filament	70	1	100000000		70	13
13		Filament	80	1	100000000		80	13
15		Filament	90	1	100000000		90	15
14		Filament	100	1	100000000		100	14
16		Filament	110	1	100000000		110	16
17		Filament	120	1	100000000		120	17
12		Filament	130	1	100000000		130	12
11		Filament	140	1	100000000		140	11
9		Filament	150	1	100000000		150	9
8		Filament	160	1	100000000		160	8
6		Filament	170	1	100000000		170	6
4		Filament	180	1	100000000		180	4
4		Filament	190	1	100000000		190	4
3		Filament	200	1	100000000		200	3
3		Filament	210	1	100000000		210	3
2		Filament	220	1	100000000		220	2
2		Filament	230	1	100000000		230	2
2		Filament	240	1	100000000		240	2
2		Filament	250	1	100000000		250	2
3		Filament	260	1	100000000		260	3
3		Filament	270	1	100000000		270	3
3		Filament	280	1	100000000		280	3
2		Filament	290	1	100000000		290	2
2		Filament	300	1	100000000		300	2
3		Filament	310	1	100000000		310	3
2		Filament	320	1	100000000		320	2
2		Filament	330	1	100000000		330	2
2		Filament	340	1	100000000		340	2
1		Filament	350	1	100000000		350	1
0		Filament	360	1	100000000		360	0
