# Supplementary material for: Development of electrophysiological and morphological properties of human embryonic stem cell-derived GABAergic interneurons at different times after transplantation into the mouse hippocampus
Source: PLoS One. 2020 Aug 19;15(8):e0237426. doi: 10.1371/journal.pone.0237426 (PMC7444508; doi:10.1371/journal.pone.0237426)
Supplement: S4 Data — (XLS) [file pone.0237426.s004.xls]

## Sheet: Detailed
Detailed
Filament No. Sholl Intersections	Unit	Category	Radius	Time	ID		Radius	Filament No. Sholl Intersections
0		Filament	0	1	100000000		0	0
16		Filament	10	1	100000000		10	16
26		Filament	20	1	100000000		20	26
31		Filament	30	1	100000000		30	31
31		Filament	40	1	100000000		40	31
27		Filament	50	1	100000000		50	27
22		Filament	60	1	100000000		60	22
20		Filament	70	1	100000000		70	20
19		Filament	80	1	100000000		80	19
20		Filament	90	1	100000000		90	20
18		Filament	100	1	100000000		100	18
16		Filament	110	1	100000000		110	16
13		Filament	120	1	100000000		120	13
10		Filament	130	1	100000000		130	10
9		Filament	140	1	100000000		140	9
8		Filament	150	1	100000000		150	8
8		Filament	160	1	100000000		160	8
7		Filament	170	1	100000000		170	7
2		Filament	180	1	100000000		180	2
1		Filament	190	1	100000000		190	1
1		Filament	200	1	100000000		200	1
1		Filament	210	1	100000000		210	1
0		Filament	220	1	100000000		220	0
