# Supplementary material for: Development of electrophysiological and morphological properties of human embryonic stem cell-derived GABAergic interneurons at different times after transplantation into the mouse hippocampus
Source: PLoS One. 2020 Aug 19;15(8):e0237426. doi: 10.1371/journal.pone.0237426 (PMC7444508; doi:10.1371/journal.pone.0237426)
Supplement: S6 Data — (XLS) [file pone.0237426.s006.xls]

## Sheet: Detailed
Detailed
Filament No. Sholl Intersections	Unit	Category	Radius	Time	ID			Radius	Filament No. Sholl Intersections
0		Filament	0	1	100000000			0	0
5		Filament	10	1	100000000			10	5
14		Filament	20	1	100000000			20	14
25		Filament	30	1	100000000			30	25
28		Filament	40	1	100000000			40	28
21		Filament	50	1	100000000			50	21
20		Filament	60	1	100000000			60	20
18		Filament	70	1	100000000			70	18
15		Filament	80	1	100000000			80	15
15		Filament	90	1	100000000			90	15
13		Filament	100	1	100000000			100	13
12		Filament	110	1	100000000			110	12
13		Filament	120	1	100000000			120	13
11		Filament	130	1	100000000			130	11
8		Filament	140	1	100000000			140	8
9		Filament	150	1	100000000			150	9
6		Filament	160	1	100000000			160	6
5		Filament	170	1	100000000			170	5
3		Filament	180	1	100000000			180	3
1		Filament	190	1	100000000			190	1
0		Filament	200	1	100000000			200	0
