# Supplementary material for: Development of electrophysiological and morphological properties of human embryonic stem cell-derived GABAergic interneurons at different times after transplantation into the mouse hippocampus
Source: PLoS One. 2020 Aug 19;15(8):e0237426. doi: 10.1371/journal.pone.0237426 (PMC7444508; doi:10.1371/journal.pone.0237426)
Supplement: S7 Data — (XLS) [file pone.0237426.s007.xls]

## Sheet: Detailed
Detailed
Filament No. Sholl Intersections	Unit	Category	Radius	Time	ID		Radius	Filament No. Sholl Intersections
0		Filament	0	1	100000000		0	0
3		Filament	10	1	100000000		10	3
7		Filament	20	1	100000000		20	7
9		Filament	30	1	100000000		30	9
9		Filament	40	1	100000000		40	9
8		Filament	50	1	100000000		50	8
8		Filament	60	1	100000000		60	8
7		Filament	70	1	100000000		70	7
5		Filament	80	1	100000000		80	5
5		Filament	90	1	100000000		90	5
3		Filament	100	1	100000000		100	3
3		Filament	110	1	100000000		110	3
4		Filament	120	1	100000000		120	4
4		Filament	130	1	100000000		130	4
3		Filament	140	1	100000000		140	3
5		Filament	150	1	100000000		150	5
4		Filament	160	1	100000000		160	4
4		Filament	170	1	100000000		170	4
4		Filament	180	1	100000000		180	4
3		Filament	190	1	100000000		190	3
4		Filament	200	1	100000000		200	4
4		Filament	210	1	100000000		210	4
3		Filament	220	1	100000000		220	3
2		Filament	230	1	100000000		230	2
2		Filament	240	1	100000000		240	2
2		Filament	250	1	100000000		250	2
2		Filament	260	1	100000000		260	2
2		Filament	270	1	100000000		270	2
3		Filament	280	1	100000000		280	3
3		Filament	290	1	100000000		290	3
3		Filament	300	1	100000000		300	3
3		Filament	310	1	100000000		310	3
2		Filament	320	1	100000000		320	2
2		Filament	330	1	100000000		330	2
1		Filament	340	1	100000000		340	1
1		Filament	350	1	100000000		350	1
1		Filament	360	1	100000000		360	1
1		Filament	370	1	100000000		370	1
1		Filament	380	1	100000000		380	1
1		Filament	390	1	100000000		390	1
1		Filament	400	1	100000000		400	1
1		Filament	410	1	100000000		410	1
1		Filament	420	1	100000000		420	1
1		Filament	430	1	100000000		430	1
1		Filament	440	1	100000000		440	1
3		Filament	450	1	100000000		450	3
1		Filament	460	1	100000000		460	1
1		Filament	470	1	100000000		470	1
1		Filament	480	1	100000000		480	1
1		Filament	490	1	100000000		490	1
1		Filament	500	1	100000000		500	1
1		Filament	510	1	100000000		510	1
1		Filament	520	1	100000000		520	1
0		Filament	530	1	100000000		530	0
