# Supplementary material for: Development of electrophysiological and morphological properties of human embryonic stem cell-derived GABAergic interneurons at different times after transplantation into the mouse hippocampus
Source: PLoS One. 2020 Aug 19;15(8):e0237426. doi: 10.1371/journal.pone.0237426 (PMC7444508; doi:10.1371/journal.pone.0237426)
Supplement: S8 Data — (XLS) [file pone.0237426.s008.xls]

## Sheet: Detailed
Detailed
Filament No. Sholl Intersections	Unit	Category	Radius	Time	ID		Radius	Filament No. Sholl Intersections
0		Filament	0	1	100000000		0	0
8		Filament	10	1	100000000		10	8
15		Filament	20	1	100000000		20	15
15		Filament	30	1	100000000		30	15
21		Filament	40	1	100000000		40	21
24		Filament	50	1	100000000		50	24
29		Filament	60	1	100000000		60	29
31		Filament	70	1	100000000		70	31
29		Filament	80	1	100000000		80	29
30		Filament	90	1	100000000		90	30
31		Filament	100	1	100000000		100	31
34		Filament	110	1	100000000		110	34
31		Filament	120	1	100000000		120	31
29		Filament	130	1	100000000		130	29
24		Filament	140	1	100000000		140	24
19		Filament	150	1	100000000		150	19
19		Filament	160	1	100000000		160	19
16		Filament	170	1	100000000		170	16
12		Filament	180	1	100000000		180	12
9		Filament	190	1	100000000		190	9
8		Filament	200	1	100000000		200	8
9		Filament	210	1	100000000		210	9
9		Filament	220	1	100000000		220	9
9		Filament	230	1	100000000		230	9
6		Filament	240	1	100000000		240	6
3		Filament	250	1	100000000		250	3
3		Filament	260	1	100000000		260	3
3		Filament	270	1	100000000		270	3
2		Filament	280	1	100000000		280	2
1		Filament	290	1	100000000		290	1
1		Filament	300	1	100000000		300	1
1		Filament	310	1	100000000		310	1
1		Filament	320	1	100000000		320	1
0		Filament	330	1	100000000		330	0
