# Supplementary material for: Development of electrophysiological and morphological properties of human embryonic stem cell-derived GABAergic interneurons at different times after transplantation into the mouse hippocampus
Source: PLoS One. 2020 Aug 19;15(8):e0237426. doi: 10.1371/journal.pone.0237426 (PMC7444508; doi:10.1371/journal.pone.0237426)
Supplement: S9 Data — (XLS) [file pone.0237426.s009.xls]

## Sheet: Detailed
Detailed
Filament No. Sholl Intersections	Unit	Category	Radius	Time	ID			Radius	Filament No. Sholl Intersections
0		Filament	0	1	100000000			0	0
5		Filament	10	1	100000000			10	5
6		Filament	20	1	100000000			20	6
8		Filament	30	1	100000000			30	8
9		Filament	40	1	100000000			40	9
9		Filament	50	1	100000000			50	9
8		Filament	60	1	100000000			60	8
6		Filament	70	1	100000000			70	6
6		Filament	80	1	100000000			80	6
7		Filament	90	1	100000000			90	7
5		Filament	100	1	100000000			100	5
5		Filament	110	1	100000000			110	5
5		Filament	120	1	100000000			120	5
5		Filament	130	1	100000000			130	5
5		Filament	140	1	100000000			140	5
7		Filament	150	1	100000000			150	7
7		Filament	160	1	100000000			160	7
5		Filament	170	1	100000000			170	5
5		Filament	180	1	100000000			180	5
5		Filament	190	1	100000000			190	5
5		Filament	200	1	100000000			200	5
4		Filament	210	1	100000000			210	4
4		Filament	220	1	100000000			220	4
4		Filament	230	1	100000000			230	4
5		Filament	240	1	100000000			240	5
4		Filament	250	1	100000000			250	4
3		Filament	260	1	100000000			260	3
3		Filament	270	1	100000000			270	3
3		Filament	280	1	100000000			280	3
3		Filament	290	1	100000000			290	3
3		Filament	300	1	100000000			300	3
3		Filament	310	1	100000000			310	3
2		Filament	320	1	100000000			320	2
2		Filament	330	1	100000000			330	2
1		Filament	340	1	100000000			340	1
1		Filament	350	1	100000000			350	1
1		Filament	360	1	100000000			360	1
1		Filament	370	1	100000000			370	1
0		Filament	380	1	100000000			380	0
