# Supplementary material for: Development of electrophysiological and morphological properties of human embryonic stem cell-derived GABAergic interneurons at different times after transplantation into the mouse hippocampus
Source: PLoS One. 2020 Aug 19;15(8):e0237426. doi: 10.1371/journal.pone.0237426 (PMC7444508; doi:10.1371/journal.pone.0237426)
Supplement: S11 Data — (XLS) [file pone.0237426.s011.xls]

## Sheet: Detailed
Detailed
Filament No. Sholl Intersections	Unit	Category	Radius	Time	ID		Radius	Filament No. Sholl Intersections
0		Filament	0	1	100000000		0	0
8		Filament	10	1	100000000		10	8
14		Filament	20	1	100000000		20	14
15		Filament	30	1	100000000		30	15
17		Filament	40	1	100000000		40	17
18		Filament	50	1	100000000		50	18
19		Filament	60	1	100000000		60	19
19		Filament	70	1	100000000		70	19
19		Filament	80	1	100000000		80	19
14		Filament	90	1	100000000		90	14
11		Filament	100	1	100000000		100	11
10		Filament	110	1	100000000		110	10
10		Filament	120	1	100000000		120	10
10		Filament	130	1	100000000		130	10
9		Filament	140	1	100000000		140	9
7		Filament	150	1	100000000		150	7
7		Filament	160	1	100000000		160	7
4		Filament	170	1	100000000		170	4
4		Filament	180	1	100000000		180	4
2		Filament	190	1	100000000		190	2
1		Filament	200	1	100000000		200	1
1		Filament	210	1	100000000		210	1
0		Filament	220	1	100000000		220	0
