# Supplementary material for: Development of electrophysiological and morphological properties of human embryonic stem cell-derived GABAergic interneurons at different times after transplantation into the mouse hippocampus
Source: PLoS One. 2020 Aug 19;15(8):e0237426. doi: 10.1371/journal.pone.0237426 (PMC7444508; doi:10.1371/journal.pone.0237426)
Supplement: S12 Data — (XLS) [file pone.0237426.s012.xls]

## Sheet: Detailed
Detailed
Filament No. Sholl Intersections	Unit	Category	Radius	Time	ID		Radius	Filament No. Sholl Intersections
0		Filament	0	1	100000000		0	0
7		Filament	10	1	100000000		10	7
15		Filament	20	1	100000000		20	15
20		Filament	30	1	100000000		30	20
19		Filament	40	1	100000000		40	19
21		Filament	50	1	100000000		50	21
21		Filament	60	1	100000000		60	21
20		Filament	70	1	100000000		70	20
23		Filament	80	1	100000000		80	23
21		Filament	90	1	100000000		90	21
24		Filament	100	1	100000000		100	24
22		Filament	110	1	100000000		110	22
19		Filament	120	1	100000000		120	19
16		Filament	130	1	100000000		130	16
16		Filament	140	1	100000000		140	16
16		Filament	150	1	100000000		150	16
16		Filament	160	1	100000000		160	16
15		Filament	170	1	100000000		170	15
18		Filament	180	1	100000000		180	18
18		Filament	190	1	100000000		190	18
17		Filament	200	1	100000000		200	17
18		Filament	210	1	100000000		210	18
17		Filament	220	1	100000000		220	17
19		Filament	230	1	100000000		230	19
17		Filament	240	1	100000000		240	17
16		Filament	250	1	100000000		250	16
16		Filament	260	1	100000000		260	16
16		Filament	270	1	100000000		270	16
12		Filament	280	1	100000000		280	12
8		Filament	290	1	100000000		290	8
8		Filament	300	1	100000000		300	8
7		Filament	310	1	100000000		310	7
2		Filament	320	1	100000000		320	2
2		Filament	330	1	100000000		330	2
2		Filament	340	1	100000000		340	2
2		Filament	350	1	100000000		350	2
1		Filament	360	1	100000000		360	1
0		Filament	370	1	100000000		370	0
