# Supplementary material for: Development of electrophysiological and morphological properties of human embryonic stem cell-derived GABAergic interneurons at different times after transplantation into the mouse hippocampus
Source: PLoS One. 2020 Aug 19;15(8):e0237426. doi: 10.1371/journal.pone.0237426 (PMC7444508; doi:10.1371/journal.pone.0237426)
Supplement: S13 Data — (XLS) [file pone.0237426.s013.xls]

## Sheet: Detailed
Detailed
Filament No. Sholl Intersections	Unit	Category	Radius	Time	ID		Radius	Filament No. Sholl Intersections
0		Filament	0	1	100000000		0	0
6		Filament	10	1	100000000		10	6
13		Filament	20	1	100000000		20	13
10		Filament	30	1	100000000		30	10
14		Filament	40	1	100000000		40	14
14		Filament	50	1	100000000		50	14
14		Filament	60	1	100000000		60	14
15		Filament	70	1	100000000		70	15
15		Filament	80	1	100000000		80	15
14		Filament	90	1	100000000		90	14
11		Filament	100	1	100000000		100	11
11		Filament	110	1	100000000		110	11
10		Filament	120	1	100000000		120	10
9		Filament	130	1	100000000		130	9
10		Filament	140	1	100000000		140	10
8		Filament	150	1	100000000		150	8
6		Filament	160	1	100000000		160	6
6		Filament	170	1	100000000		170	6
5		Filament	180	1	100000000		180	5
4		Filament	190	1	100000000		190	4
3		Filament	200	1	100000000		200	3
3		Filament	210	1	100000000		210	3
3		Filament	220	1	100000000		220	3
2		Filament	230	1	100000000		230	2
1		Filament	240	1	100000000		240	1
0		Filament	250	1	100000000		250	0
