# Supplementary material for: Development of electrophysiological and morphological properties of human embryonic stem cell-derived GABAergic interneurons at different times after transplantation into the mouse hippocampus
Source: PLoS One. 2020 Aug 19;15(8):e0237426. doi: 10.1371/journal.pone.0237426 (PMC7444508; doi:10.1371/journal.pone.0237426)
Supplement: S14 Data — (XLS) [file pone.0237426.s014.xls]

## Sheet: Detailed
Detailed
Filament No. Sholl Intersections	Unit	Category	Radius	Time	ID			Radius	Filament No. Sholl Intersections
0		Filament	0	1	100000000			0	0
4		Filament	10	1	100000000			10	4
14		Filament	20	1	100000000			20	14
20		Filament	30	1	100000000			30	20
23		Filament	40	1	100000000			40	23
24		Filament	50	1	100000000			50	24
24		Filament	60	1	100000000			60	24
21		Filament	70	1	100000000			70	21
18		Filament	80	1	100000000			80	18
17		Filament	90	1	100000000			90	17
14		Filament	100	1	100000000			100	14
15		Filament	110	1	100000000			110	15
13		Filament	120	1	100000000			120	13
14		Filament	130	1	100000000			130	14
11		Filament	140	1	100000000			140	11
12		Filament	150	1	100000000			150	12
10		Filament	160	1	100000000			160	10
8		Filament	170	1	100000000			170	8
8		Filament	180	1	100000000			180	8
6		Filament	190	1	100000000			190	6
5		Filament	200	1	100000000			200	5
6		Filament	210	1	100000000			210	6
5		Filament	220	1	100000000			220	5
4		Filament	230	1	100000000			230	4
4		Filament	240	1	100000000			240	4
3		Filament	250	1	100000000			250	3
3		Filament	260	1	100000000			260	3
2		Filament	270	1	100000000			270	2
2		Filament	280	1	100000000			280	2
2		Filament	290	1	100000000			290	2
2		Filament	300	1	100000000			300	2
3		Filament	310	1	100000000			310	3
3		Filament	320	1	100000000			320	3
3		Filament	330	1	100000000			330	3
3		Filament	340	1	100000000			340	3
3		Filament	350	1	100000000			350	3
3		Filament	360	1	100000000			360	3
2		Filament	370	1	100000000			370	2
3		Filament	380	1	100000000			380	3
3		Filament	390	1	100000000			390	3
3		Filament	400	1	100000000			400	3
3		Filament	410	1	100000000			410	3
3		Filament	420	1	100000000			420	3
3		Filament	430	1	100000000			430	3
3		Filament	440	1	100000000			440	3
3		Filament	450	1	100000000			450	3
3		Filament	460	1	100000000			460	3
3		Filament	470	1	100000000			470	3
2		Filament	480	1	100000000			480	2
2		Filament	490	1	100000000			490	2
2		Filament	500	1	100000000			500	2
2		Filament	510	1	100000000			510	2
1		Filament	520	1	100000000			520	1
1		Filament	530	1	100000000			530	1
1		Filament	540	1	100000000			540	1
1		Filament	550	1	100000000			550	1
1		Filament	560	1	100000000			560	1
1		Filament	570	1	100000000			570	1
1		Filament	580	1	100000000			580	1
1		Filament	590	1	100000000			590	1
1		Filament	600	1	100000000			600	1
1		Filament	610	1	100000000			610	1
1		Filament	620	1	100000000			620	1
1		Filament	630	1	100000000			630	1
1		Filament	640	1	100000000			640	1
1		Filament	650	1	100000000			650	1
0		Filament	660	1	100000000			660	0
