# Supplementary material for: Development of electrophysiological and morphological properties of human embryonic stem cell-derived GABAergic interneurons at different times after transplantation into the mouse hippocampus
Source: PLoS One. 2020 Aug 19;15(8):e0237426. doi: 10.1371/journal.pone.0237426 (PMC7444508; doi:10.1371/journal.pone.0237426)
Supplement: S17 Data — (XLS) [file pone.0237426.s017.xls]

## Sheet: Detailed
Detailed
Filament No. Sholl Intersections	Unit	Category	Radius	Time	ID
0		Filament	0	1	100000000
4		Filament	10	1	100000000
4		Filament	20	1	100000000
6		Filament	30	1	100000000
9		Filament	40	1	100000000
12		Filament	50	1	100000000
11		Filament	60	1	100000000
11		Filament	70	1	100000000
10		Filament	80	1	100000000
9		Filament	90	1	100000000
8		Filament	100	1	100000000
9		Filament	110	1	100000000
9		Filament	120	1	100000000
7		Filament	130	1	100000000
7		Filament	140	1	100000000
6		Filament	150	1	100000000
6		Filament	160	1	100000000
6		Filament	170	1	100000000
6		Filament	180	1	100000000
6		Filament	190	1	100000000
6		Filament	200	1	100000000
5		Filament	210	1	100000000
6		Filament	220	1	100000000
6		Filament	230	1	100000000
6		Filament	240	1	100000000
5		Filament	250	1	100000000
4		Filament	260	1	100000000
4		Filament	270	1	100000000
3		Filament	280	1	100000000
3		Filament	290	1	100000000
2		Filament	300	1	100000000
1		Filament	310	1	100000000
1		Filament	320	1	100000000
1		Filament	330	1	100000000
1		Filament	340	1	100000000
1		Filament	350	1	100000000
1		Filament	360	1	100000000
1		Filament	370	1	100000000
1		Filament	380	1	100000000
1		Filament	390	1	100000000
1		Filament	400	1	100000000
1		Filament	410	1	100000000
1		Filament	420	1	100000000
1		Filament	430	1	100000000
1		Filament	440	1	100000000
1		Filament	450	1	100000000
1		Filament	460	1	100000000
1		Filament	470	1	100000000
1		Filament	480	1	100000000
1		Filament	490	1	100000000
0		Filament	500	1	100000000
