# Supplementary material for: Development of electrophysiological and morphological properties of human embryonic stem cell-derived GABAergic interneurons at different times after transplantation into the mouse hippocampus
Source: PLoS One. 2020 Aug 19;15(8):e0237426. doi: 10.1371/journal.pone.0237426 (PMC7444508; doi:10.1371/journal.pone.0237426)
Supplement: S19 Data — (XLS) [file pone.0237426.s019.xls]

## Sheet: Detailed
Detailed
Filament No. Sholl Intersections	Unit	Category	Radius	Time	ID			Radius	Filament No. Sholl Intersections
0		Filament	0	1	100000000			0	0
6		Filament	10	1	100000000			10	6
10		Filament	20	1	100000000			20	10
12		Filament	30	1	100000000			30	12
15		Filament	40	1	100000000			40	15
16		Filament	50	1	100000000			50	16
17		Filament	60	1	100000000			60	17
17		Filament	70	1	100000000			70	17
17		Filament	80	1	100000000			80	17
12		Filament	90	1	100000000			90	12
13		Filament	100	1	100000000			100	13
12		Filament	110	1	100000000			110	12
12		Filament	120	1	100000000			120	12
12		Filament	130	1	100000000			130	12
11		Filament	140	1	100000000			140	11
8		Filament	150	1	100000000			150	8
8		Filament	160	1	100000000			160	8
9		Filament	170	1	100000000			170	9
7		Filament	180	1	100000000			180	7
7		Filament	190	1	100000000			190	7
7		Filament	200	1	100000000			200	7
6		Filament	210	1	100000000			210	6
6		Filament	220	1	100000000			220	6
5		Filament	230	1	100000000			230	5
4		Filament	240	1	100000000			240	4
4		Filament	250	1	100000000			250	4
3		Filament	260	1	100000000			260	3
3		Filament	270	1	100000000			270	3
3		Filament	280	1	100000000			280	3
2		Filament	290	1	100000000			290	2
2		Filament	300	1	100000000			300	2
2		Filament	310	1	100000000			310	2
2		Filament	320	1	100000000			320	2
2		Filament	330	1	100000000			330	2
1		Filament	340	1	100000000			340	1
1		Filament	350	1	100000000			350	1
1		Filament	360	1	100000000			360	1
1		Filament	370	1	100000000			370	1
1		Filament	380	1	100000000			380	1
1		Filament	390	1	100000000			390	1
1		Filament	400	1	100000000			400	1
1		Filament	410	1	100000000			410	1
1		Filament	420	1	100000000			420	1
0		Filament	430	1	100000000			430	0
