# Supplementary material for: Development of electrophysiological and morphological properties of human embryonic stem cell-derived GABAergic interneurons at different times after transplantation into the mouse hippocampus
Source: PLoS One. 2020 Aug 19;15(8):e0237426. doi: 10.1371/journal.pone.0237426 (PMC7444508; doi:10.1371/journal.pone.0237426)
Supplement: S20 Data — (XLS) [file pone.0237426.s020.xls]

## Sheet: Detailed
Detailed
Filament No. Sholl Intersections	Unit	Category	Radius	Time	ID			Radius	Filament No. Sholl Intersections
0		Filament	0	1	100000000			0	0
14		Filament	10	1	100000000			10	14
24		Filament	20	1	100000000			20	24
29		Filament	30	1	100000000			30	29
36		Filament	40	1	100000000			40	36
47		Filament	50	1	100000000			50	47
58		Filament	60	1	100000000			60	58
52		Filament	70	1	100000000			70	52
48		Filament	80	1	100000000			80	48
35		Filament	90	1	100000000			90	35
25		Filament	100	1	100000000			100	25
17		Filament	110	1	100000000			110	17
12		Filament	120	1	100000000			120	12
10		Filament	130	1	100000000			130	10
9		Filament	140	1	100000000			140	9
8		Filament	150	1	100000000			150	8
8		Filament	160	1	100000000			160	8
9		Filament	170	1	100000000			170	9
8		Filament	180	1	100000000			180	8
8		Filament	190	1	100000000			190	8
6		Filament	200	1	100000000			200	6
3		Filament	210	1	100000000			210	3
2		Filament	220	1	100000000			220	2
1		Filament	230	1	100000000			230	1
0		Filament	240	1	100000000			240	0
