# Supplementary material for: Development of electrophysiological and morphological properties of human embryonic stem cell-derived GABAergic interneurons at different times after transplantation into the mouse hippocampus
Source: PLoS One. 2020 Aug 19;15(8):e0237426. doi: 10.1371/journal.pone.0237426 (PMC7444508; doi:10.1371/journal.pone.0237426)
Supplement: S21 Data — (XLS) [file pone.0237426.s021.xls]

## Sheet: Detailed
Detailed
Filament No. Sholl Intersections	Unit	Category	Radius	Time	ID		Radius	Filament No. Sholl Intersections
0		Filament	0	1	100000000		0	0
2		Filament	10	1	100000000		10	2
2		Filament	20	1	100000000		20	2
3		Filament	30	1	100000000		30	3
3		Filament	40	1	100000000		40	3
3		Filament	50	1	100000000		50	3
5		Filament	60	1	100000000		60	5
4		Filament	70	1	100000000		70	4
3		Filament	80	1	100000000		80	3
3		Filament	90	1	100000000		90	3
3		Filament	100	1	100000000		100	3
3		Filament	110	1	100000000		110	3
3		Filament	120	1	100000000		120	3
3		Filament	130	1	100000000		130	3
4		Filament	140	1	100000000		140	4
4		Filament	150	1	100000000		150	4
4		Filament	160	1	100000000		160	4
4		Filament	170	1	100000000		170	4
3		Filament	180	1	100000000		180	3
3		Filament	190	1	100000000		190	3
3		Filament	200	1	100000000		200	3
3		Filament	210	1	100000000		210	3
3		Filament	220	1	100000000		220	3
3		Filament	230	1	100000000		230	3
3		Filament	240	1	100000000		240	3
4		Filament	250	1	100000000		250	4
3		Filament	260	1	100000000		260	3
3		Filament	270	1	100000000		270	3
3		Filament	280	1	100000000		280	3
3		Filament	290	1	100000000		290	3
3		Filament	300	1	100000000		300	3
3		Filament	310	1	100000000		310	3
3		Filament	320	1	100000000		320	3
3		Filament	330	1	100000000		330	3
3		Filament	340	1	100000000		340	3
3		Filament	350	1	100000000		350	3
3		Filament	360	1	100000000		360	3
3		Filament	370	1	100000000		370	3
3		Filament	380	1	100000000		380	3
3		Filament	390	1	100000000		390	3
3		Filament	400	1	100000000		400	3
3		Filament	410	1	100000000		410	3
3		Filament	420	1	100000000		420	3
3		Filament	430	1	100000000		430	3
3		Filament	440	1	100000000		440	3
4		Filament	450	1	100000000		450	4
3		Filament	460	1	100000000		460	3
4		Filament	470	1	100000000		470	4
3		Filament	480	1	100000000		480	3
3		Filament	490	1	100000000		490	3
3		Filament	500	1	100000000		500	3
3		Filament	510	1	100000000		510	3
4		Filament	520	1	100000000		520	4
3		Filament	530	1	100000000		530	3
3		Filament	540	1	100000000		540	3
3		Filament	550	1	100000000		550	3
3		Filament	560	1	100000000		560	3
3		Filament	570	1	100000000		570	3
3		Filament	580	1	100000000		580	3
2		Filament	590	1	100000000		590	2
2		Filament	600	1	100000000		600	2
3		Filament	610	1	100000000		610	3
2		Filament	620	1	100000000		620	2
2		Filament	630	1	100000000		630	2
3		Filament	640	1	100000000		640	3
2		Filament	650	1	100000000		650	2
2		Filament	660	1	100000000		660	2
0		Filament	670	1	100000000		670	0
