# Supplementary material for: Development of electrophysiological and morphological properties of human embryonic stem cell-derived GABAergic interneurons at different times after transplantation into the mouse hippocampus
Source: PLoS One. 2020 Aug 19;15(8):e0237426. doi: 10.1371/journal.pone.0237426 (PMC7444508; doi:10.1371/journal.pone.0237426)
Supplement: S22 Data — (XLS) [file pone.0237426.s022.xls]

## Sheet: Detailed
Detailed
Filament No. Sholl Intersections	Unit	Category	Radius	Time	ID		Radius	Filament No. Sholl Intersections
0		Filament	0	1	100000000		0	0
7		Filament	10	1	100000000		10	7
10		Filament	20	1	100000000		20	10
14		Filament	30	1	100000000		30	14
9		Filament	40	1	100000000		40	9
7		Filament	50	1	100000000		50	7
9		Filament	60	1	100000000		60	9
11		Filament	70	1	100000000		70	11
12		Filament	80	1	100000000		80	12
13		Filament	90	1	100000000		90	13
7		Filament	100	1	100000000		100	7
8		Filament	110	1	100000000		110	8
5		Filament	120	1	100000000		120	5
10		Filament	130	1	100000000		130	10
7		Filament	140	1	100000000		140	7
3		Filament	150	1	100000000		150	3
5		Filament	160	1	100000000		160	5
5		Filament	170	1	100000000		170	5
3		Filament	180	1	100000000		180	3
5		Filament	190	1	100000000		190	5
4		Filament	200	1	100000000		200	4
6		Filament	210	1	100000000		210	6
4		Filament	220	1	100000000		220	4
4		Filament	230	1	100000000		230	4
4		Filament	240	1	100000000		240	4
3		Filament	250	1	100000000		250	3
3		Filament	260	1	100000000		260	3
5		Filament	270	1	100000000		270	5
4		Filament	280	1	100000000		280	4
3		Filament	290	1	100000000		290	3
4		Filament	300	1	100000000		300	4
3		Filament	310	1	100000000		310	3
4		Filament	320	1	100000000		320	4
3		Filament	330	1	100000000		330	3
2		Filament	340	1	100000000		340	2
2		Filament	350	1	100000000		350	2
1		Filament	360	1	100000000		360	1
1		Filament	370	1	100000000		370	1
1		Filament	380	1	100000000		380	1
1		Filament	390	1	100000000		390	1
1		Filament	400	1	100000000		400	1
1		Filament	410	1	100000000		410	1
1		Filament	420	1	100000000		420	1
1		Filament	430	1	100000000		430	1
1		Filament	440	1	100000000		440	1
1		Filament	450	1	100000000		450	1
1		Filament	460	1	100000000		460	1
1		Filament	470	1	100000000		470	1
1		Filament	480	1	100000000		480	1
1		Filament	490	1	100000000		490	1
0		Filament	500	1	100000000		500	0
