# Supplementary material for: Development of electrophysiological and morphological properties of human embryonic stem cell-derived GABAergic interneurons at different times after transplantation into the mouse hippocampus
Source: PLoS One. 2020 Aug 19;15(8):e0237426. doi: 10.1371/journal.pone.0237426 (PMC7444508; doi:10.1371/journal.pone.0237426)
Supplement: S25 Data — (XLS) [file pone.0237426.s025.xls]

## Sheet: Detailed
Detailed
Filament No. Sholl Intersections	Unit	Category	Radius	Time	ID		Radius	Filament No. Sholl Intersections
0		Filament	0	1	100000000		0	0
2		Filament	10	1	100000000		10	2
2		Filament	20	1	100000000		20	2
5		Filament	30	1	100000000		30	5
7		Filament	40	1	100000000		40	7
8		Filament	50	1	100000000		50	8
6		Filament	60	1	100000000		60	6
5		Filament	70	1	100000000		70	5
5		Filament	80	1	100000000		80	5
5		Filament	90	1	100000000		90	5
5		Filament	100	1	100000000		100	5
5		Filament	110	1	100000000		110	5
5		Filament	120	1	100000000		120	5
5		Filament	130	1	100000000		130	5
5		Filament	140	1	100000000		140	5
5		Filament	150	1	100000000		150	5
5		Filament	160	1	100000000		160	5
3		Filament	170	1	100000000		170	3
4		Filament	180	1	100000000		180	4
3		Filament	190	1	100000000		190	3
3		Filament	200	1	100000000		200	3
3		Filament	210	1	100000000		210	3
3		Filament	220	1	100000000		220	3
3		Filament	230	1	100000000		230	3
1		Filament	240	1	100000000		240	1
2		Filament	250	1	100000000		250	2
0		Filament	260	1	100000000		260	0
