# Supplementary material for: Development of electrophysiological and morphological properties of human embryonic stem cell-derived GABAergic interneurons at different times after transplantation into the mouse hippocampus
Source: PLoS One. 2020 Aug 19;15(8):e0237426. doi: 10.1371/journal.pone.0237426 (PMC7444508; doi:10.1371/journal.pone.0237426)
Supplement: S26 Data — (XLS) [file pone.0237426.s026.xls]

## Sheet: Detailed
Detailed
Filament No. Sholl Intersections	Unit	Category	Radius	Time	ID		Radius	Filament No. Sholl Intersections
0		Filament	0	1	100000001		0	0
3		Filament	10	1	100000001		10	3
3		Filament	20	1	100000001		20	3
5		Filament	30	1	100000001		30	5
7		Filament	40	1	100000001		40	7
7		Filament	50	1	100000001		50	7
10		Filament	60	1	100000001		60	10
10		Filament	70	1	100000001		70	10
12		Filament	80	1	100000001		80	12
14		Filament	90	1	100000001		90	14
13		Filament	100	1	100000001		100	13
13		Filament	110	1	100000001		110	13
13		Filament	120	1	100000001		120	13
14		Filament	130	1	100000001		130	14
10		Filament	140	1	100000001		140	10
10		Filament	150	1	100000001		150	10
9		Filament	160	1	100000001		160	9
10		Filament	170	1	100000001		170	10
10		Filament	180	1	100000001		180	10
7		Filament	190	1	100000001		190	7
6		Filament	200	1	100000001		200	6
6		Filament	210	1	100000001		210	6
6		Filament	220	1	100000001		220	6
7		Filament	230	1	100000001		230	7
9		Filament	240	1	100000001		240	9
9		Filament	250	1	100000001		250	9
6		Filament	260	1	100000001		260	6
5		Filament	270	1	100000001		270	5
6		Filament	280	1	100000001		280	6
5		Filament	290	1	100000001		290	5
5		Filament	300	1	100000001		300	5
4		Filament	310	1	100000001		310	4
3		Filament	320	1	100000001		320	3
3		Filament	330	1	100000001		330	3
2		Filament	340	1	100000001		340	2
2		Filament	350	1	100000001		350	2
2		Filament	360	1	100000001		360	2
2		Filament	370	1	100000001		370	2
2		Filament	380	1	100000001		380	2
2		Filament	390	1	100000001		390	2
2		Filament	400	1	100000001		400	2
2		Filament	410	1	100000001		410	2
1		Filament	420	1	100000001		420	1
1		Filament	430	1	100000001		430	1
0		Filament	440	1	100000001		440	0
