# Supplementary material for: Development of electrophysiological and morphological properties of human embryonic stem cell-derived GABAergic interneurons at different times after transplantation into the mouse hippocampus
Source: PLoS One. 2020 Aug 19;15(8):e0237426. doi: 10.1371/journal.pone.0237426 (PMC7444508; doi:10.1371/journal.pone.0237426)
Supplement: S27 Data — (XLS) [file pone.0237426.s027.xls]

## Sheet: Detailed
Detailed
Filament No. Sholl Intersections	Unit	Category	Radius	Time	ID		Radius	Filament No. Sholl Intersections
0		Filament	0	1	100000000		0	0
3		Filament	10	1	100000000		10	3
3		Filament	20	1	100000000		20	3
4		Filament	30	1	100000000		30	4
5		Filament	40	1	100000000		40	5
4		Filament	50	1	100000000		50	4
4		Filament	60	1	100000000		60	4
3		Filament	70	1	100000000		70	3
2		Filament	80	1	100000000		80	2
3		Filament	90	1	100000000		90	3
4		Filament	100	1	100000000		100	4
3		Filament	110	1	100000000		110	3
3		Filament	120	1	100000000		120	3
3		Filament	130	1	100000000		130	3
3		Filament	140	1	100000000		140	3
3		Filament	150	1	100000000		150	3
3		Filament	160	1	100000000		160	3
1		Filament	170	1	100000000		170	1
1		Filament	180	1	100000000		180	1
0		Filament	190	1	100000000		190	0
0		Filament	0	1	100000001
0		Filament	10	1	100000001
