# Supplementary material for: Development of electrophysiological and morphological properties of human embryonic stem cell-derived GABAergic interneurons at different times after transplantation into the mouse hippocampus
Source: PLoS One. 2020 Aug 19;15(8):e0237426. doi: 10.1371/journal.pone.0237426 (PMC7444508; doi:10.1371/journal.pone.0237426)
Supplement: S30 Data — (XLS) [file pone.0237426.s030.xls]

## Sheet: Detailed
Detailed
Filament No. Sholl Intersections	Unit	Category	Radius	Time	ID		Radius	Filament No. Sholl Intersections
0		Filament	0	1	100000000		0	0
7		Filament	10	1	100000000		10	7
16		Filament	20	1	100000000		20	16
22		Filament	30	1	100000000		30	22
25		Filament	40	1	100000000		40	25
25		Filament	50	1	100000000		50	25
23		Filament	60	1	100000000		60	23
22		Filament	70	1	100000000		70	22
17		Filament	80	1	100000000		80	17
12		Filament	90	1	100000000		90	12
11		Filament	100	1	100000000		100	11
7		Filament	110	1	100000000		110	7
6		Filament	120	1	100000000		120	6
6		Filament	130	1	100000000		130	6
4		Filament	140	1	100000000		140	4
3		Filament	150	1	100000000		150	3
4		Filament	160	1	100000000		160	4
2		Filament	170	1	100000000		170	2
0		Filament	180	1	100000000		180	0
