# Supplementary material for: Development of electrophysiological and morphological properties of human embryonic stem cell-derived GABAergic interneurons at different times after transplantation into the mouse hippocampus
Source: PLoS One. 2020 Aug 19;15(8):e0237426. doi: 10.1371/journal.pone.0237426 (PMC7444508; doi:10.1371/journal.pone.0237426)
Supplement: S31 Data — (XLS) [file pone.0237426.s031.xls]

## Sheet: Detailed
Detailed
Filament No. Sholl Intersections	Unit	Category	Radius	Time	ID		Radius	Filament No. Sholl Intersections
0		Filament	0	1	100000000		0	0
7		Filament	10	1	100000000		10	7
6		Filament	20	1	100000000		20	6
5		Filament	30	1	100000000		30	5
6		Filament	40	1	100000000		40	6
7		Filament	50	1	100000000		50	7
8		Filament	60	1	100000000		60	8
9		Filament	70	1	100000000		70	9
9		Filament	80	1	100000000		80	9
6		Filament	90	1	100000000		90	6
4		Filament	100	1	100000000		100	4
4		Filament	110	1	100000000		110	4
4		Filament	120	1	100000000		120	4
4		Filament	130	1	100000000		130	4
3		Filament	140	1	100000000		140	3
3		Filament	150	1	100000000		150	3
3		Filament	160	1	100000000		160	3
3		Filament	170	1	100000000		170	3
2		Filament	180	1	100000000		180	2
2		Filament	190	1	100000000		190	2
2		Filament	200	1	100000000		200	2
2		Filament	210	1	100000000		210	2
2		Filament	220	1	100000000		220	2
2		Filament	230	1	100000000		230	2
1		Filament	240	1	100000000		240	1
1		Filament	250	1	100000000		250	1
2		Filament	260	1	100000000		260	2
1		Filament	270	1	100000000		270	1
0		Filament	280	1	100000000		280	0
