# Supplementary material for: Development of electrophysiological and morphological properties of human embryonic stem cell-derived GABAergic interneurons at different times after transplantation into the mouse hippocampus
Source: PLoS One. 2020 Aug 19;15(8):e0237426. doi: 10.1371/journal.pone.0237426 (PMC7444508; doi:10.1371/journal.pone.0237426)
Supplement: S32 Data — (XLS) [file pone.0237426.s032.xls]

## Sheet: Detailed
Detailed
Filament No. Sholl Intersections	Unit	Category	Radius	Time	ID		Radius	Filament No. Sholl Intersections
0		Filament	0	1	100000000		0	0
0		Filament	10	1	100000000		10	0
0		Filament	0	1	100000001		0	0
6		Filament	10	1	100000001		10	6
11		Filament	20	1	100000001		20	11
16		Filament	30	1	100000001		30	16
22		Filament	40	1	100000001		40	22
24		Filament	50	1	100000001		50	24
25		Filament	60	1	100000001		60	25
26		Filament	70	1	100000001		70	26
27		Filament	80	1	100000001		80	27
26		Filament	90	1	100000001		90	26
23		Filament	100	1	100000001		100	23
20		Filament	110	1	100000001		110	20
20		Filament	120	1	100000001		120	20
18		Filament	130	1	100000001		130	18
16		Filament	140	1	100000001		140	16
16		Filament	150	1	100000001		150	16
16		Filament	160	1	100000001		160	16
13		Filament	170	1	100000001		170	13
13		Filament	180	1	100000001		180	13
12		Filament	190	1	100000001		190	12
11		Filament	200	1	100000001		200	11
9		Filament	210	1	100000001		210	9
6		Filament	220	1	100000001		220	6
6		Filament	230	1	100000001		230	6
5		Filament	240	1	100000001		240	5
4		Filament	250	1	100000001		250	4
4		Filament	260	1	100000001		260	4
4		Filament	270	1	100000001		270	4
4		Filament	280	1	100000001		280	4
4		Filament	290	1	100000001		290	4
5		Filament	300	1	100000001		300	5
6		Filament	310	1	100000001		310	6
6		Filament	320	1	100000001		320	6
5		Filament	330	1	100000001		330	5
5		Filament	340	1	100000001		340	5
5		Filament	350	1	100000001		350	5
5		Filament	360	1	100000001		360	5
6		Filament	370	1	100000001		370	6
7		Filament	380	1	100000001		380	7
6		Filament	390	1	100000001		390	6
6		Filament	400	1	100000001		400	6
6		Filament	410	1	100000001		410	6
6		Filament	420	1	100000001		420	6
7		Filament	430	1	100000001		430	7
7		Filament	440	1	100000001		440	7
6		Filament	450	1	100000001		450	6
7		Filament	460	1	100000001		460	7
7		Filament	470	1	100000001		470	7
5		Filament	480	1	100000001		480	5
5		Filament	490	1	100000001		490	5
3		Filament	500	1	100000001		500	3
2		Filament	510	1	100000001		510	2
3		Filament	520	1	100000001		520	3
3		Filament	530	1	100000001		530	3
3		Filament	540	1	100000001		540	3
1		Filament	550	1	100000001		550	1
1		Filament	560	1	100000001		560	1
0		Filament	570	1	100000001		570	0
