# Supplementary material for: Development of electrophysiological and morphological properties of human embryonic stem cell-derived GABAergic interneurons at different times after transplantation into the mouse hippocampus
Source: PLoS One. 2020 Aug 19;15(8):e0237426. doi: 10.1371/journal.pone.0237426 (PMC7444508; doi:10.1371/journal.pone.0237426)
Supplement: S1 Raw Images — (XLSX) [file pone.0237426.s033.xlsx]

## Sheet: Sheet1
Cell ID	Duration of transplant (Days)	AP evoked	Amplitude (mV)	Half-width (ms)	Adaptation	Rin (Gohm)
cell3	147	4	21.3	5.4	0.0792872	0.49
cell5	110	4	30.5	2.2	0.164446	2.59
cell5	112	3	46.8	2	0.107718	0.44
cell2	143	4	23.3	3.7	0.132057	1.92
cell7	126	5	43.8	2.3	0.139372	3.3
cell14	140	7	54.5	2.7	0.0975092	0.12
cell1	115	3	35.3	4.1	0.036144	0.34
cell10	110	4	46.2	1.9	0.140392	1.72
cell2	139	7	49	1.4	0.084657	0.9
cell6	115	6	34.3	2.8	0.138759	0.76
cell7	112	7	24.9	2.6	0.122071	3.17
cell2	140	6	45.6	3.9	0.103322	0.06
cell2	115	6	43.1	2.8	0.106693	0.09
cell6	110	8	67.7	1.8	0.108257	2.24
cell2	147	4	48.5	1.2	-0.0285134	0.11
cell2	166	22	27.5	1.3	0.0146354	0.2
cell1	147	13	50.3	1.4	0.0554808	0.39
cell11	140	13	34.4	2.1	0.0679132	0.13
cell1	112	19	33	1.7	0.0450723	1.2
cell10	139	20	38.8	2.7	0.0409198	0.75
cell 6	166	18	40.6	2.2	0.0349387	3.42
cell7	140	10	42.8	3.6	0.0981619	0.04
cell1	140	12	56.4	1.9	0.102091	0.03
cell6	140	10	51.5	2.1	0.0864205	0.09
cell8	140	16	45.3	1.4	0.054038	0.03
cell12	125	22	32.3	3.3	0.0247173	1.44
cell2	130	4	52.2	2	-0.0825376	0.41
cell5	166	9	57.1	1.7	0.0130319	1.06
cell4	139	16	51.3	1.5	0.0344861	3.11
cell8	125	11	49.3	2	0.0388716	2.07
cell1	125	10	45.2	3.3	0.029607	1.8
cell11	112	11	64.3	2.1	0.0233046	3.22
cell5	125	12	47.3	2.7	0.0585147	0.39
cell8	166	15	84.4	1.8	0.0280577	1.35
cell9	112	14	52.7	1.7	0.0498842	0.8
cell5	139	15	38.8	1.8	0.0442196	1.08
cell7	125	16	54.2	1.6	0.0384938	0.7
cell3	139	23	67.3	0.7	0.0194124	1.51
cell10	140	22	50.1	1.7	0.0262642	0.14
cell4	125	9	41.1	2.2	0.104905	0.3
cell9	125	9	54.4	2.3	0.0637488	1.13
cell1	126	11	48.3	1.8	0.0212611	2.08
cell12	140	16	64.6	1.5	0.0242292	0.06
cell12	166	17	56.7	3	0.0195294	0.42
cell16	125	17	65.1	2	0.0116834	0.47
cell1	143	15	44.8	1.4	0.0241196	1.7
cell7	139	21	59.1	1.5	0.0108133	1.54
cell15	166	27	67.7	1.9	0.00729322	1.13
cell4	166	26	84.2	1.4	0.011631	1.05
cell11	125	22	45.3	3.5	0.0157678	1.42
cell7	110	8	38	3	0.050128	0.42
cell9	166	6	54.4	1.7	-0.0332647	0.01
cell3	140	15	51.8	2.9	0.039484	0.05
cell2	125	15	55.9	2.4	0.0342597	0.8
cell4	126	15	36.2	3.3	0.0454789	2.4
cell2	166	13	40.4	2.5	0.0386048	0.82
cell7	143	15	55.1	1.5	0.0534183	0.67
cell6	125	17	33.3	2.8	0.0289432	0.65
cell6	130	17	46	1.1	0.0455992	0.74
cell10	166	19	52.5	2.2	0.0338046	0.72
cell3	125	20	21.1	1.9	0.00724054	0.48
cell11	110	8	30.3	2.6	0.0588854	1.5
cell8	112	11	21.3	3.2	0.00506011	1.6
cell10	125	12	41.9	1.9	0.0589368	0.64
cell16	166	9	42.7	6.4	0.0549598	0.24
cell6	143	16	27.2	1.2	0.0381158	0.07
cell3	115	16	42.5	2.4	0.0232937	1.02
cell3	112	17	49.8	2.7	0.0281571	1.8
cell11	166	21	37.9	2.3	0.0233788	1.33
cell3	143	17	39.3	1.9	0.0342306	0.56
cell5	143	20	27.4	1.5	0.0221942	2
cell18	125	16	35.2	2.8	0.0393588	0.6
cell6	139	20	18.3	2.3	0.015383	1.1
cell9	140	21	71.5	0.9	0.0294836	0.02
cell13	140	22	56.6	1.6	0.0194351	0.8
cell4	110	20	38.9	3.4	0.0142068	0.8
cell1	139	24	52.2	1.1	0.000961274	0.81
cell1	103	24	62.4	1.8	0.0148233
cell8	139	27	45.8	1.7	0.0166529	0.61
cell4	140	42	33.3	1.5	0.00563014	0.03
cell 1	145	0	N/A	N/A	N/A	0.29
cell1	166	0	N/A	N/A	N/A	0.07
cell1	174	16	28.4	1.15	N/A	0.39
cell1	113	N/A	4.1	4.3	N/A	0.55
cell1	114	0	N/A	N/A	N/A	1.25
cell2	114	0	N/A	N/A	N/A	0.11
cell1	120	N/A	40.1	1.8	N/A	0.35
cell2	120	N/A	43.3	1.9	N/A	0.4
cell3	120	0	N/A	N/A	N/A	0.28
cell4	120	N/A	35.8	2.4	N/A	0.55
cell2	103	0	N/A	N/A	N/A	0.03
cell1	104	1	13.9	2.2	N/A	0.15
cell3	112	1	30.4	2.9	N/A	3.6
cell6	112	1	48.5	0.69	N/A	1.24
cell8	112	1	43.2	3.4	N/A	1.04
cell10	112	2	42	3.5	N/A	1.1
cell2	110	2	32.1	2.1	N/A	1.8
cell3	110	2	28.5	5.2	N/A	6.27
cell8	110	0	N/A	N/A	N/A	2.9
cell9	110	1	24.5	3.2	N/A	2.54
cell2	112	2	37.1	1.5	N/A	0.53
cell4	112	1	34.2	3.3	N/A	1.1
cell12	112	1	40.2	8.5	N/A	1.3
cell2	126	2	23.3	3	N/A	0.53
cell3	126	1	24.8	5	N/A	2.2
cell5	126	1	19.3	3.6	N/A	2.44
cell5	115	2	43.3	2.7	N/A	0.81
cell5	140	2	40.4	2.6	N/A	0.12
cell4	143	1	56.9	2.7	N/A	4.02
cell8	143	2	52.4	2.4	N/A	0.02
cell5	130	2	33.3	2.5	N/A	0.13
