# Supplementary material for: Development of electrophysiological and morphological properties of human embryonic stem cell-derived GABAergic interneurons at different times after transplantation into the mouse hippocampus
Source: PLoS One. 2020 Aug 19;15(8):e0237426. doi: 10.1371/journal.pone.0237426 (PMC7444508; doi:10.1371/journal.pone.0237426)
Supplement: S2 Raw Images — (XLSX) [file pone.0237426.s034.xlsx]

## Sheet: Sheet1
	Cell ID	Duration of transplant (Days)	Primary dendrites	Dendritic length (um)	Terminal points	Maximum dendritic radius (um)	Maximum intersections
Class A	64	111	2	614	8	180	5
	58	109	2	1392	18	250	8
	69	141	1	1570	20	350	9
	15	139	5	1961	23	370	9
	67	114	4	1147	17	340	9
	54	138	4	1497	19	280	8
	72	111	4	1321	17	270	9
	17	124	10	1064	26	190	14
	6	114	6	1709	18	270	10
	36	125	6	1012	24	210	10
	1	125	4	1526	30	240	13
	26	124	6	2398	31	240	15
	34	139	6	2081	31	230	15
Class B	2	139	5	3130	37	350	17
	43	124	3	4147	41	400	17
	45	142	4	3167	34	420	17
	62	159	3	3386	34	430	14
	10	139	3	3023	42	190	28
	18	129	5	2502	43	210	19
	71	111	7	2600	44	170	25
Class C	47	142	12	6291	122	230	58
	4	114	13	3720	61	210	31
	14	139	8	5752	89	320	34
	57	159	9	3917	108	210	31
Class D	11	111	2	1939	24	520	9
	49	139	2	2241	18	660	5
	19	165	2	3517	68	590	15
	39	165	4	2568	50	490	12
	50	138	6	2537	69	490	14
	21	124	6	5949	61	360	24
	33	165	4	4924	57	650	24
	73	119	6	6508	55	560	27
