# Supplementary material for: Development of electrophysiological and morphological properties of human embryonic stem cell-derived GABAergic interneurons at different times after transplantation into the mouse hippocampus
Source: PLoS One. 2020 Aug 19;15(8):e0237426. doi: 10.1371/journal.pone.0237426 (PMC7444508; doi:10.1371/journal.pone.0237426)
Supplement: S3 Raw Images — (XLSX) [file pone.0237426.s035.xlsx]

## Sheet: Sheet1
cell ID	Duration of transplant (Days)	# of EPSCs	Time (sec)	Frequency of EPSCs (Hz)			cell ID	Duration of transplant (Days)	# of EPSCs	Time (sec)	Frequency of EPSCs (Hz)
cell6	115	11	300	0.0366667			cell1	142	146	300	0.486667
cell3	115	63	100	0.63			cell3	142	2	300	0.00666667
cell7	126	13	300	0.0433333			cell4	142	231	300	0.77
cell1	126	4	300	0.0133333			cell6	142	3	300	0.01
cell2	126	6	300	0.02			cell8	142	8	300	0.0266667
cell3	126	0	300	0			cell8.1	142	37	300	0.123333
cell2	139	82	300	0.273333			cell2	170	246	300	0.82
cell10	139	0	300	0			cell3	170	275	300	0.916667
cell4	139	5	300	0.0166667
cell5	139	0	300	0
cell3	139	3	300	0.01
cell7	139	0	300	0
cell6	139	59	300	0.196667
cell8	139	42	300	0.14
cell14	140	22	300	0.0733333
cell2	140	0	300	0
cell11	140	22	300	0.0733333
cell7	140	78	300	0.26
cell6	140	29	300	0.0966667
cell8	140	7	300	0.0233333
cell10	140	2	300	0.00666667
cell12	140	2	300	0.00666667
cell3	140	10	300	0.0333333
cell9	140	126	220	0.572727
cell13	140	9	300	0.03
cell5	140	4	300	0.0133333
cell1	143	4	300	0.0133333
cell7	143	14	300	0.0466667
cell6	143	0	300	0
cell5	143	86	300	0.286667
cell4	143	68	300	0.226667
cell8	143	5	300	0.0166667
cell1	157	0	300	0
cell4	157	27	300	0.09
cell5	157	10	300	0.0333333
cell10	157	17	300	0.0566667
cell5	166	30	300	0.1
cell8	166	64	300	0.213333
cell15	166	0	300	0
cell4	166	43	200	0.215
cell10	166	30	300	0.1
cell11	166	4	300	0.0133333
