# Supplementary material for: Development of electrophysiological and morphological properties of human embryonic stem cell-derived GABAergic interneurons at different times after transplantation into the mouse hippocampus
Source: PLoS One. 2020 Aug 19;15(8):e0237426. doi: 10.1371/journal.pone.0237426 (PMC7444508; doi:10.1371/journal.pone.0237426)
Supplement: S4 Raw Images — (XLSX) [file pone.0237426.s036.xlsx]

## Sheet: Sheet1
	Cell ID	# of primary dendrites	Total dendritic length (um)	# of Terminal points	Maximum radius (um)	Max intersection	Duration of transplant (Days)
Class A	64	2	614	8	180	5	111
	58	2	1392	18	250	8	109
	69	1	1570	20	350	9	141
	15	5	1961	23	370	9	139
	67	4	1147	17	340	9	114
	54	4	1497	19	280	8	138
	72	4	1321	17	270	9	111
	17	10	1064	26	190	14	124
	6	6	1709	18	270	10	114
	36	6	1012	24	210	10	125
	1	4	1526	30	240	13	125
	26	6	2398	31	240	15	124
	34	6	2081	31	230	15	139
Class B	2	5	3130	37	350	17	139
	43	3	4147	41	400	17	124
	45	4	3167	34	420	17	142
	62	3	3386	34	430	14	159
	10	3	3023	42	190	28	139
	18	5	2502	43	210	19	129
	71	7	2600	44	170	25	111
Class C	47	12	6291	122	230	58	142
	4	13	3720	61	210	31	114
	14	8	5752	89	320	34	139
	57	9	3917	108	210	31	159
Class D	11	2	1939	24	520	9	111
	49	2	2241	18	660	5	139
	19	2	3517	68	590	15	165
	39	4	2568	50	490	12	165
	50	6	2537	69	490	14	138
	21	6	5949	61	360	24	124
	33	4	4924	57	650	24	165
	73	6	6508	55	560	27	119
