# Supplementary material for: Development of electrophysiological and morphological properties of human embryonic stem cell-derived GABAergic interneurons at different times after transplantation into the mouse hippocampus
Source: PLoS One. 2020 Aug 19;15(8):e0237426. doi: 10.1371/journal.pone.0237426 (PMC7444508; doi:10.1371/journal.pone.0237426)
Supplement: S5 Raw Images — (XLSX) [file pone.0237426.s037.xlsx]

## Sheet: Sheet1
cell ID	Ephys types	Firing rate (Hz)	Duration of transplants (Hz)
4	1	12	114
2	1	14	139
6	1	12	114
1	1	10	125
58	1	4	109
64	1	2	111
67	1	4	114
71	1	4	111
72	1	2	119
14	3	24	139
10	3	26	139
11	3	38	111
15	3	20	139
17	3	44	124
18	4	8	129
19	4	18	165
21	4	24	124
26	4	18	124
47	5	34	142
43	5	24	124
45	5	32	142
49	5	42	139
39	5	38	165
50	5	40	138
33	5	12	165
54	5	54	138
36	5	30	125
34	5	30	139

## Sheet: %Class in Ephys  types
	Type A	Type B	Type C	Type D
Type I	66.7	22.2	11.1	0
Type III	40	20	20	20
Type IV	25	25	0	50
TypeV	30	20	10	40
