# Supplementary material for: Development of electrophysiological and morphological properties of human embryonic stem cell-derived GABAergic interneurons at different times after transplantation into the mouse hippocampus
Source: PLoS One. 2020 Aug 19;15(8):e0237426. doi: 10.1371/journal.pone.0237426 (PMC7444508; doi:10.1371/journal.pone.0237426)
Supplement: S8 Raw Images — (R) [file pone.0237426.s040.R]

## Cluster Analysis of Morphology Data
## All 75 cells

## need these packages
install.packages("readxl", "factoextra", "dplyr", "ggplot2", "tidyr")

library(readxl)
data <- read_excel("reconstruction data.xlsx", 6)

df <- as.data.frame(data)
row.names(df) <- df$"Cell ID"
df <- df[2:7]
summary(df)

# standardize variables
df_st <- scale(df)
summary(df_st)


# how many clusters?
library(factoextra)
fviz_nbclust(df_st, FUN = kmeans, method = "wss")

###  K-Means clustering
###

# fit 4 clusters (k-means clustering)
fit.km <- kmeans(df_st, 4, nstart=25)
fit.km$size # number of cells in each cluster
fit.km$centers

# graph clusters
fviz_cluster(fit.km, df_st, ellipse.type = "convex",
             palette = "Set2", ggtheme = theme_minimal())


# plot cluster profiles

means <- as.data.frame(fit.km$centers)
means$Cluster <- row.names(means)

library(tidyr)
dfm <- gather(means, key="Variable", value="Value",
              "Dendritic length":"No of primary dendrites")


library(ggplot2)                                          
ggplot(data=dfm, 
       aes(x=Variable, y=Value, group=Cluster,
           color=Cluster, shape=Cluster)) + 
  geom_point(size=3) +
  geom_line(size=1) +
  labs(title="Profiles for Morphology Clusters") 

### Hierarchical Clustering
###

# calculate distance among 75 cells
d <- dist(df_st, method="euclidean")
fit.hc <- hclust(d, method="complete")

plot(fit.hc, hang=-1)
rect.hclust(fit.hc, 4, border="red" )

plot(fit.hc, hang = -1)
rect.hclust(fit.hc, 6, border="red" )


# lets assume 6 clusters
cluster <- cutree(fit.hc, 6)
df$cluster <- cluster # add cluster number to original data
View(df)


# summarize the clusters
library(dplyr)
df %>% group_by(cluster) %>% summarize_all(mean)
